# Supplementary material for: Comprehensive whole genome sequence analyses yields novel genetic and structural insights for Intellectual Disability
Source: BMC Genomics. 2017 May 24;18:403. doi: 10.1186/s12864-017-3671-0 (PMC5442678; doi:10.1186/s12864-017-3671-0)
Supplement: Supplementary file 2 — Test of relatedness - Table showing relatedness for each trio by comparing SNP concordance between child, mother and father. (XLSX 17 kb) [file 12864_2017_3671_MOESM2_ESM.xlsx]

## Sheet: Sheet1
	Patient42	FatherofP42	MotherofP42	Patient55	FatherofP55	MotherofP55	Patient58	FatherofP58	MotherofP58	Patient41	FatherofP41	MotherofP41	Patient59	FatherofP59	MotherofP59	Patient43	FatherofP43	MotherofP43	Patient51	FatherofP51	MotherofP51	Patient45	FatherofP45	MotherofP45
Patient42	0.5	0.239067	0.237128	-0.00303642	0.00120602	-0.00266888	0.00186883	-0.000978361	-0.00164374	-0.00742897	-0.000846424	0.00160839	0.00285616	-0.00524383	-0.00441163	-0.0173477	-0.0203914	-0.0213644	-0.00101213	0.00184799	-0.00233392	-0.00505235	0.00195512	-0.00136304
FatherofP42	0.239067	0.5	0.00424829	-0.000403236	0.00487189	-0.000350917	0.00152531	0.000109179	-0.000176301	-0.00485976	0.00309886	0.000628421	0.00419225	-0.00369657	-0.00127638	-0.0144239	-0.0140492	-0.0188805	0.00187344	0.00344459	0.00309916	-0.000269391	0.00486081	0.00247399
MotherofP42	0.237128	0.00424829	0.5	-0.00556056	-0.00305742	-0.005483	0.000244841	-0.00631383	-0.000667089	-0.0102659	-0.00539206	-0.00185485	0.000613504	-0.0101459	-0.00682756	-0.0210829	-0.0211657	-0.025239	-0.00732401	-0.00534885	-0.00435635	-0.00321186	-0.000423676	-0.00244226
Patient55	-0.00303642	-0.000403236	-0.00556056	0.5	0.237367	0.237347	-0.00162968	-0.002502	-0.00190834	-0.00337441	-0.000362845	6.65293e-06	6.83394e-05	-0.00584927	-0.00589693	-0.0260074	-0.026268	-0.0272615	-0.00492455	0.000366731	-0.00522396	0.00172908	0.00580829	0.00171733
FatherofP55	0.00120602	0.00487189	-0.00305742	0.237367	0.5	0.00637048	0.00136706	0.000509046	-0.000325056	-0.00626302	-0.00163685	0.00146573	0.00125236	-0.00539134	-0.00559585	-0.0206321	-0.021049	-0.0232368	-0.00212834	0.00268916	-0.000937947	0.00406191	0.00824852	0.00284583
MotherofP55	-0.00266888	-0.000350917	-0.005483	0.237347	0.00637048	0.5	-0.0027483	-0.00290476	-0.00138847	-0.00522835	-0.00112489	-3.15635e-05	0.00180151	-0.00636033	-0.00636174	-0.0230443	-0.0236085	-0.0255287	0.000490038	0.00507951	-0.00100324	0.000664839	0.00718875	0.0032437
Patient58	0.00186883	0.00152531	0.000244841	-0.00162968	0.00136706	-0.0027483	0.5	0.236679	0.235501	-0.00518838	-0.000340311	0.00161927	0.00437731	-0.005764	-0.00126952	-0.0182251	-0.020633	-0.0229483	-0.0041854	0.00300097	-0.00405455	-0.00113787	0.00532124	0.000941627
FatherofP58	-0.000978361	0.000109179	-0.00631383	-0.002502	0.000509046	-0.00290476	0.236679	0.5	-0.00395322	-0.00556347	-5.67879e-05	0.00515023	0.00393211	-0.00588377	-0.00524394	-0.0243055	-0.0253913	-0.0263329	-0.00127083	0.00544844	0.000328548	-0.00109828	0.00686551	-0.00221633
MotherofP58	-0.00164374	-0.000176301	-0.000667089	-0.00190834	-0.000325056	-0.00138847	0.235501	-0.00395322	0.5	-0.00494857	-0.000930512	-0.00143655	0.00196964	-0.00697499	-0.00382569	-0.0210474	-0.0208438	-0.0250336	-0.00592194	-0.00429186	-0.00324986	-0.00402679	0.00338032	-0.000153637
Patient41	-0.00742897	-0.00485976	-0.0102659	-0.00337441	-0.00626302	-0.00522835	-0.00518838	-0.00556347	-0.00494857	0.5	0.230151	0.234566	-0.00273082	-0.00846319	-0.00811348	-0.0236708	-0.0234135	-0.0290214	-0.00375957	-0.00370153	-0.00363225	-0.0022242	-0.000938584	0.00251646
FatherofP41	-0.000846424	0.00309886	-0.00539206	-0.000362845	-0.00163685	-0.00112489	-0.000340311	-5.67879e-05	-0.000930512	0.230151	0.5	0.000916881	0.00134709	-0.00249325	-0.00633999	-0.0229144	-0.0268129	-0.0258321	0.00320983	0.00147606	0.00440618	0.00415616	0.00274804	0.00597711
MotherofP41	0.00160839	0.000628421	-0.00185485	6.65293e-06	0.00146573	-3.15635e-05	0.00161927	0.00515023	-0.00143655	0.234566	0.000916881	0.5	0.00530337	-0.00240081	-2.48359e-05	-0.0143556	-0.00868772	-0.0161451	0.00154076	0.00201563	0.00131423	0.00463087	0.0048943	0.00691693
Patient59	0.00285616	0.00419225	0.000613504	6.83394e-05	0.00125236	0.00180151	0.00437731	0.00393211	0.00196964	-0.00273082	0.00134709	0.00530337	0.5	0.237187	0.233407	-0.0224611	-0.01932	-0.0234993	0.00415647	0.00389228	0.00353191	0.00577543	0.00610214	0.00240363
FatherofP59	-0.00524383	-0.00369657	-0.0101459	-0.00584927	-0.00539134	-0.00636033	-0.005764	-0.00588377	-0.00697499	-0.00846319	-0.00249325	-0.00240081	0.237187	0.5	-0.0083391	-0.0264553	-0.0230361	-0.0285132	-0.00107464	0.0013039	-0.00359207	-0.00447529	-0.00184993	-0.00488462
MotherofP59	-0.00441163	-0.00127638	-0.00682756	-0.00589693	-0.00559585	-0.00636174	-0.00126952	-0.00524394	-0.00382569	-0.00811348	-0.00633999	-2.48359e-05	0.233407	-0.0083391	0.5	-0.0301815	-0.0269958	-0.0316968	-0.00529093	-0.003508	-0.00600393	0.00204882	0.00350267	-0.00403631
Patient43	-0.0173477	-0.0144239	-0.0210829	-0.0260074	-0.0206321	-0.0230443	-0.0182251	-0.0243055	-0.0210474	-0.0236708	-0.0229144	-0.0143556	-0.0224611	-0.0264553	-0.0301815	0.5	0.236143	0.232887	-0.0229121	-0.0214742	-0.0222229	-0.0261252	-0.0194149	-0.0271824
FatherofP43	-0.0203914	-0.0140492	-0.0211657	-0.026268	-0.021049	-0.0236085	-0.020633	-0.0253913	-0.0208438	-0.0234135	-0.0268129	-0.00868772	-0.01932	-0.0230361	-0.0269958	0.236143	0.5	-0.000519416	-0.0175533	-0.018898	-0.0177179	-0.0239423	-0.0200019	-0.0239016
MotherofP43	-0.0213644	-0.0188805	-0.025239	-0.0272615	-0.0232368	-0.0255287	-0.0229483	-0.0263329	-0.0250336	-0.0290214	-0.0258321	-0.0161451	-0.0234993	-0.0285132	-0.0316968	0.232887	-0.000519416	0.5	-0.0272427	-0.0243484	-0.0277656	-0.0237683	-0.0181076	-0.0276908
Patient51	-0.00101213	0.00187344	-0.00732401	-0.00492455	-0.00212834	0.000490038	-0.0041854	-0.00127083	-0.00592194	-0.00375957	0.00320983	0.00154076	0.00415647	-0.00107464	-0.00529093	-0.0229121	-0.0175533	-0.0272427	0.5	0.239632	0.237959	0.00583774	0.00645724	0.00463636
FatherofP51	0.00184799	0.00344459	-0.00534885	0.000366731	0.00268916	0.00507951	0.00300097	0.00544844	-0.00429186	-0.00370153	0.00147606	0.00201563	0.00389228	0.0013039	-0.003508	-0.0214742	-0.018898	-0.0243484	0.239632	0.5	0.00802081	0.00794992	0.0119232	0.00616495
MotherofP51	-0.00233392	0.00309916	-0.00435635	-0.00522396	-0.000937947	-0.00100324	-0.00405455	0.000328548	-0.00324986	-0.00363225	0.00440618	0.00131423	0.00353191	-0.00359207	-0.00600393	-0.0222229	-0.0177179	-0.0277656	0.237959	0.00802081	0.5	0.00523102	0.0100788	0.00721324
Patient45	-0.00505235	-0.000269391	-0.00321186	0.00172908	0.00406191	0.000664839	-0.00113787	-0.00109828	-0.00402679	-0.0022242	0.00415616	0.00463087	0.00577543	-0.00447529	0.00204882	-0.0261252	-0.0239423	-0.0237683	0.00583774	0.00794992	0.00523102	0.5	0.237749	0.237532
FatherofP45	0.00195512	0.00486081	-0.000423676	0.00580829	0.00824852	0.00718875	0.00532124	0.00686551	0.00338032	-0.000938584	0.00274804	0.0048943	0.00610214	-0.00184993	0.00350267	-0.0194149	-0.0200019	-0.0181076	0.00645724	0.0119232	0.0100788	0.237749	0.5	0.00922568
MotherofP45	-0.00136304	0.00247399	-0.00244226	0.00171733	0.00284583	0.0032437	0.000941627	-0.00221633	-0.000153637	0.00251646	0.00597711	0.00691693	0.00240363	-0.00488462	-0.00403631	-0.0271824	-0.0239016	-0.0276908	0.00463636	0.00616495	0.00721324	0.237532	0.00922568	0.5
Table S1: Test of relatedness
Key:	0.5 - red - self
	0.25 - pink parent or sibling
	0 - white / blue no relation
