# Supplementary material for: Comprehensive whole genome sequence analyses yields novel genetic and structural insights for Intellectual Disability
Source: BMC Genomics. 2017 May 24;18:403. doi: 10.1186/s12864-017-3671-0 (PMC5442678; doi:10.1186/s12864-017-3671-0)
Supplement: Supplementary file 3 — Primers for verification - All primer sequences used for SNV, CNV and SV verification. (XLSX 18 kb) [file 12864_2017_3671_MOESM3_ESM.xlsx]

## Sheet: Sheet1
Table S2: Primers for verification
	SNV/INDEL PRIMERS			TRANSLOCATION PRIMERS					CNV PRIMERS				INVERSION PRIMER
	Name	Forward Sequence	Reverse Sequence	Name	Forward Sequence(s)		Reverse Sequence(s)		Name	Forward Sequence	Reverse Sequence(s)			Forward Sequence	Reverse Sequence
Attempted primers	GDF11	CGCTGCCTCTTTTGTTGG	CAAGATCTGCGACTTGATGC	_1-19	TAGAGACGGGGTTTCGCTAC		TGCCTGGCTATGTGGAAGTT	CCATGTTGGTCAAGCTGGTC	_ChrXtandem	TTCACCGTGTTAGCCAGGAT	GCAGCTTTGAAGTAGGCTCC	ATGCTTCCCTATCACCACCC	Chr11Inv	CGTGACTCCAGTACGTGACA	ATGAGACAGAGCGAGATGGG
	PGM3 (#2)	AGACCAGAACCTTGTGTAGC	GGATTTGTCACCCTGAAATTCCT	_6-14	TTTTCCCCATTCCCCTCTGG	TCATTCTGACCCGCCATTTT	TGCGAAGTGTTTTGTTCAGGA	GGTCTCACTCTGTCACCCAA	_ChrXinv	TTCACCGTGTTAGCCAGGAT	GACCGATTGTGCCACTTTGT	CCGAGTGTGGACATTAGGGT
	RALGAPA1 (#2)	TAGCCCATTGCTCTTTCTTTG	TAGCCCATTGCTCTTTCTTTG
	RALGAPA1 (#3)	AGGAGAAGCAATCAATTCCA	AAGCATGGATTATTTGGAAGAA
	NLGN2	AGGAGGAGCTGGTGTCACTG	CTTCTCTGCGTGGGAAAGAC
	LRP5	TCCTCCCCGTCGTCCTGGT	CCCAACTCGCTCCCAACTC
	MMP24	GGACCCTGCCTCTAGAACTG	ACCTCGGCAGTAGGTGCG
	SNV/INDEL PRIMERS			TRANSLOCATION PRIMERS					CNV PRIMERS				INVERSION PRIMER
	Name	Forward Sequence	Reverse Sequence	Name	Forward Sequence(s)		Reverse Sequence(s)		Name	Forward Sequence	Reverse Sequence(s)			Forward Sequence	Reverse Sequence
Amplifiable primers	PGM3	GCAGGATACATAGACCAGAACCTT	TGTTACCTGTTTATATGTAATGATTGG	_6-1 (A)	GGGCTTGGATCTGAGACACA	GCTATCTGCGTTCCGAATCC	TGCTGGGATTATAGGCGTGA
	PHF6	CTGGCAGTCCTCATTTTATTTC	CTTGCAAATGCCTTGAAATGT	_6-1 (B)	CTCATTCCCGAGTAGCTGGG	AGTGTCGCTCTGTCCCCA	GTGACGAACTCCTGACCTCA
	USH2A	CCTTGTAACTAGCTGGCCTCA	TCATCAAGTAAGTGGAGGAAAAA	_12-7	TAGTGGAACTGGCTGGGAAG		AAGCAGGCAAGAGAGTTCCT
	RALGAPA1	CCCATTGCTCTTTCTTTGCT	GCATGGATTATTTGGAAGAATTG	_1-7	CCCCAACCCATAAAGCACAC		CTTGACCTCCCAAAGTGCTG
	GDF11 (#2)	TCTATTCCTCGGCTCTCTCC	GATCTGCGACTTGATGCTCTC	_11-17	TTCATACCCTGCACTTCCCC	ATCTCGACTCACTGCAAGCT	CTCTCATCAAACGGTGGCAA
	GDF11 (#3)	CTCCTCCTCCCTCCCTCCT	GCGTGGTACTCGTCCTCCT	_2-17	ACTCTGCGGTGTCCTTCTG	GCAGGAGAATCGCTTGAACC	TCAGGAGTTCAAGACCACCC
	HEG1	CAGGTTCCCGGCTCTCAC	TCCCGATAACTTTTGAGGCG	_14-11	CTCACCTCAGCCTCCCATAG	TCACGCCCTTGTAATCCCAG	TGTGCAGGCAGGAGTAGAAA	CTGTTTCTCACACCACACCC
	AGAP3	GATCACGGCGCTGGGAAG	AGATATTGGGATGCACGGACT
	POU4F1	ATATGCGGGTGAGGGTGC	AAGAGCCATCCTTTCAAGCC
	ERF	CGGAAGACACCAGGGTCAT	ATGGTTGGTGTGGAGAGGG
	SNV/INDEL PRIMERS			TRANSLOCATION PRIMERS					CNV PRIMERS				INVERSION PRIMER
	Name	Forward Sequence	Reverse Sequence	Name	Forward Sequence(s)		Reverse Sequence(s)		Name	Forward Sequence	Reverse Sequence(s)			Forward Sequence	Reverse Sequence
Target-specific primers	PCDHA13	GCGAGAGCGTATCAGCCTAT	GCATCAGCTCGCTCACTGT	_X-2	CCCAACAACTCCCTTATCAGC	CAGAAGGACACCGCAGAGT	GTGGAAGAGGAAGAGGAGCA		_CHR9	CAGATTTGGGAAGTACTGACACC	CTCAGTGGGCAGGAGTGG
	GAS6	GCTGGGAGTTGCCATAGAGA	GGTGCAACCTAGCTTTCCAG						_CHR1	CAGAGAGGAGGCCAAGGAAA	TGAACGCTTCCCTCTACTCC
	PHF6 (#2)	CTGGCAGTCCTCATTTTATTTC	TTATTAAACGGCTTGCAAATG
	USH2A (#2)	TGGCCTCAAAGTATGATGGA	GGGAAGCTGCAAAACTGAAA
	SNV/INDEL PRIMERS
	Name		Forward Primers					Reverse Sequence
	PNMA3		ATTGTTCGGCTCCAAGAGTG				CGTTTCAGGCGAGTCTGATT
	NPHS1		TTAGGGTCAAGAAGGCATCG				CTGAGTCTCGCTCCTCCAAC
	SPRY4		GAGAGAGCACCCATGAAGGA				GATGTCACCCACCATTGGAT
	ATXN1		GTGTGTGGGATCATCGTCTG				TTCCAGTTCATTGGGTCCTC
	ARID1B		TGCTGGATGTTTTGTCAGGT				GCAGAAAATCCGTGCAATG
	PEX5 (1)		CTTCCTCAGATACGGGCAGA				AAAGGTGCACAGGGTTTTCT
	PLXNA2		CAGATACTTGTGCAAGCGTGA				AACCTGAACACCCTCCACTG
	ALK		CCAATTCCAGGGACTAGCAT				ACATCCCGCCACTGATATTC
	SQSTM1		GGAAGGGGAGAGTAGTGAAGG				GTCACCACTCCAGTCACCAG
	UPF1		CTTGAGCCCAGGATGTTGAG				CTCCCCAGTCTCGTCTTTCA
	GRIK3		GTGACAGTGTGGGTGTCTGC				TGGTCTTGGGGGAACAGTAT
	CACNB3		GCTTGATGCCCTCTGATGA				ACCTGGAATGGGAGCCTAGT
	RABGAP1		GCCGAGATCACTGCAATTAAA				TTTTTCCAACTGGGTTACAAGT
	PGM3 (#3)		GGAAAGAGGAGGCATGACAA				TGCAATGTTACTGGAAACAGAA
	GPAM		TGATAAGCTCCTTTGGGCAG				GGACCTGTCTTACTTAGCCTGT
	PTPRD		TGGGGCTAAACATTTTCCTCTG				CTGAATCCTCCTGGCGTCTT
	PTCHD3		GCCCCGTAAAGTAGTCAGGA				GCTTCTGGTGGTCTCCTACA
	PPFIA3		ACACCACCATTCTGACTCCC				CTATCTCGGGCAAGGTCTCC
	NOTCH1		CGTGACACTTGGGACGTTC				GAGGAGTCAGCCCAGGAAG
	MLL3		TCATTAAAATCACCCTACCTGT				AGAGGAACCTGAAACAGTGG
	DMXL2		GCATCGCTTATTTTCAAAGTGA				TCCTATCTTGTTTATTTTGTTGC
	AHDC1		GAAAGGCCACTGAGAAGCC				CGTATTCGCCCCAACTAAGC
	SMPD1		CAGAGAAGGGTAATCGGGTGT				AGATTGGGCAGGTGAGGTTC
	SLC6A20 (1)		CCCTCTGCCCTAACATAGCT				AACACTTGCTTTGGTCCCAC
	POLK		AGCATCTTACCTACCTATGTTC				CATTTATTGCAGGGAGTGTA
	HPS1		CACGGGTAGAGTCACCCTG				CCTTGTGCCTGCCAACTTAG
	NAV1		AGCAGCGTCAAGAGCGTG				GGACCCCACCTTGCCTAAG
	EHHADH		ATTGGTCTCAGTCTGTGGCT				CAGTGCTTAATTAATCATAGGCA
	OTUD7B		TAAACTTCCCCTCCCCTTGC				GTGGCTAACAAACTGGGCA
