# Supplementary material for: Comprehensive whole genome sequence analyses yields novel genetic and structural insights for Intellectual Disability
Source: BMC Genomics. 2017 May 24;18:403. doi: 10.1186/s12864-017-3671-0 (PMC5442678; doi:10.1186/s12864-017-3671-0)
Supplement: Supplementary file 4 — UK10K study cohorts that comprise the positive control cohort – Table giving descriptions of the study cohorts from the UK10K project that comprised the positive control cohorts and conditions for use. (XLSX 13 kb) [file 12864_2017_3671_MOESM4_ESM.xlsx]

## Sheet: Sheet1
Table S3: UK10K study cohorts that comprise positive control cohort
EGA Name	Description	Conditions	Acknowledgement	Samples
UK10K_NEURO_MUIR	subjects with schizophrenia (SZ), autism, or other psychoses all with mental retardation (learning disability). subjects represent the intersection of severe forms of neurodevelopmental disorders, appear to have a higher rate of familiality of SZ than typical, and are likely to have more serious and penetrant forms of mutations	no additional constraints on the analyses that can be carried out.	Edinburgh MR-psychosis samples.	175
UK10K_NEURO_EDINBURGH	consists of subjects with schizophrenia recruited from psychiatric in-patient and out-patient facilities in Scotland. 100 cases with detailed clinical, cognitive and structural and functional neuroimaging phenotypes; 138 familial cases who are the probands of families where DNA has been collected from other affected members; 162 unrelated individuals. In most cases patients and their families may…	no additional constraints on the analyses that can be carried out.	Edinburgh Schizophrenia Samples.	234
UK10K_NEURO_FSZNK	This Finnish schizophrenia sample set has been collected from a population cohort using national registers. The entire sample collection consists of 2756 individuals from 458 families of whom 931 are diagnosed with schizophrenia spectrum disorder. Families outside Kuusamo (n=288) all had at least two affected siblings. All diagnoses are based on DSM-IV and for a large fraction of cases there is c…	Only risk-increasing or protective factors that may be associated with severe mental disorders may be studied using this data set.	National Institute for Health and Welfare (THL) Finnish Schizophrenia Families	285
UK10K_NEURO_IOP_COLLIER	The Genetics and Psychosis (GAP) set consists of samples from subjects with schizophrenia, ascertained as a new-onset sample. This set is of UK origin, with data on cognition, brain imaging and other endophenotypes.	No additional constraints.		172
UK10K_NEURO_UKSCZ	These samples have been collected from throughout the UK and Ireland. The samples fall into two main categories, approximately 500 have a full diagnostic work up. A proportion of these are cases with a positive family history of schizophrenia, either collected as sib-pairs or from multiplex kindred's. The second group consist mainly of >300 samples that have been systematically collected within S…	No additional constraints, provided that the only data accessible will be sequence data, month/year of birth, diagnosis and family history.	CardiffScz	553
UK10K_NEURO_ABERDEEN	This sample set comprises cases of schizophrenia with additional cognitive measurements, collected in Aberdeen, Scotland.	No additional constraints, if anonymised.	Scottish schizophrenia cases.	392
UK10K_NEURO_ASD_GALLAGHER	This is an Irish sample set of individuals with ASD (approximately 50% with comorbid intellectual disability). Individuals have been diagnosed with ADI/ ADOS, measures of cognition/ adaptive function. They represent a more severe, narrowly defined cohort of ASD subjects. Family histories are available for some with measures of broader phenotype	No additional constraints.	Trinity College Dublin Autism Genetics Collection.	77
UK10K_RARE_NEUROMUSCULAR	The samples for genetic neuromuscular diseases will be part of the “rare disease” group, and will undergo exome sequencing. They fall into the following groups :1. Congenital muscular dystrophies and congenital myopathies. 2. Neurogenic conditions. 3. Mitochondrial disorders. 4. Periodic paralysis	No additional constraints.	The Molecular Genetics of Neuromuscular Disorders Study	119
UK10K_RARE_FIND	Familial INtellectual Disability (FIND) is a cohort of families with intellectual impairment. Affected members in families are at the extreme end of the spectrum with the majority having moderate to severe mental retardation where the recurrence risks suggests most are likely to have monogenic causes. A subset of the cohort have undergone detailed analysis of the X chromosome by Sanger sequence a…	Consent is given to identify the cause of intellectual disability and does not state what else it can be used for.	The Familial Intellectual Disability study or FIND study.	124
