# Supplementary material for: Comprehensive whole genome sequence analyses yields novel genetic and structural insights for Intellectual Disability
Source: BMC Genomics. 2017 May 24;18:403. doi: 10.1186/s12864-017-3671-0 (PMC5442678; doi:10.1186/s12864-017-3671-0)
Supplement: Supplementary file 6 — Detailed variant information for all verified variants, including ACMG classification – Table showing details for variant classification such as pathogenicity prediction algorithms results and details of ACMG criteria application. (XLSX 18 kb) [file 12864_2017_3671_MOESM6_ESM.xlsx]

## Sheet: Sheet1
TableS4: Details variant information for all verified variants, including ACMG classification
Patient	Gene	Description	Called by	Chromosome	Coordinate	Reference nucleotide	Alternative nucleotide	Mutation type	Amino acid change	LJB PhyloP	LJB PhyloP Pred	LJB SIFT	LJB SIFT Pred	LJB PolyPhen2	LJB PolyPhen2 Pred	LJB LRT	LJB LRT Pred	LJB MutationTaster	LJB MutationTaster Pred	# of times seen in-house	rsID + frequency	EVS - European frequency	EVS - African frequency	EVS - combined frequency	ExAC overall frequency	CADD	RVIS	OMIM disease	Mouse phenotype	Coverage issue	Genotype	ACMG codes
																																Very strong	Strong	Moderate	Supporting	Overall
43	ARID1B	AT rich interactive domain 1B	IPA, PANTHER	6	157150410	TGGG	TGG	frameshift_variant	p.Gly474fs/c.1421delG,p.Gly532fs/c.1595delG,p.Gly31fs/c.92delG											0,		C=1/T=8599	C=1/T=4405		0		1.51798	Mental retardation, autosomal dominant 12, 614562 (3)	Mental Retardation, Autosomal Dominant 12; MRD12		Het	PVS1 = null variant in a gene where LOF is a known mechanism of disease	PS2 = de novo	PM2 = absent/extremely low frequency in controls	PP3 = multiple lines of computational evidence support pathogenicity (PhyloP, SIFT, Polyphen, LRT, MutationTaster, CADD)	Pathogenic
58	PHF6	PHD finger protein 6 [Source	IPA	X	133549136	C	T	stop_gained	p.Arg240*/c.718C>T,p.Arg274*/c.820C>T,p.Arg275*/c.823C>T	0.984	C	0.902558	NA	0.733	NA	1	D	1	A	0,		NA	NA	NA	0	45	22.0414	Borjeson-Forssman-Lehmann syndrome, 301900 (3)	Borjeson-Forssman-Lehmann Syndrome; BFLS		Het	PVS1 = null variant in a gene where LOF is a known mechanism of disease	PS2 = de novo	PM2 = absent/extremely low frequency in controls	PP3 = multiple lines of computational evidence support pathogenicity (PhyloP, SIFT, Polyphen, LRT, MutationTaster, CADD)	Pathogenic
59	SPRY4	sprouty homolog 4	DAVID, PANTHER	5	141694166	A	T	missense_variant	p.Cys170Ser/c.508T>A,p.Cys193Ser/c.577T>A	0.998	C	1	D	0.998	D	1	D	1	D	0,		NA	NA	NA	0	25.8	47.6297	Hypogonadotropic hypogonadism 17 with or without anosmia, 615266 (3)	Hypogonadotropic Hypogonadism 17 with or without Anosmia; HH17		Het		PS2 = de novo	PM2 = absent/extremely low frequency in controls	PP3 = multiple lines of computational evidence support pathogenicity (PhyloP, SIFT, Polyphen, LRT, MutationTaster, CADD)	Likely pathogenic
59	AP4E1	adaptor-related protein complex 4, epsilon 1 subunit	Manual N of 1	15	51294810	T	C	missense_variant	p.Leu1047Pro/c.3140T>C,p.Leu1122Pro/c.3365T>C											0,	.	NA	NA	NA	0	27.2	60.9602	Spastic paraplegia 51, autosomal recessive, 613744 (3)
59	AP4E1	adaptor-related protein complex 4, epsilon 1 subunit	Manual N of 2	15	51207770	T	C	splice_donor_variant+intron_variant	c.121+2T>C,n.346+2T>C,n.121+2T>C,c.346+2T>C											0,	.	NA	NA	NA	0	27.7	60.9602	Spastic paraplegia 51, autosomal recessive, 613744 (3)
51	SQSTM1	sequestosome 1 [Source	DAVID	5	179248051	G	T	missense_variant	p.Ala39Ser/c.115G>T		C	0.18	T	0	B	0.967128	N	0.841432	D	0,		NA	NA	NA	0	8.716	73.1281	Frontotemporal dementia and/or amyotrophic lateral sclerosis 3, 616437 (3),Paget disease of bone 3, 167250 (3)	Paget Disease of Bone; PDB		Het		PS2 = de novo	PM2 = absent/extremely low frequency in controls	PP3 = multiple lines of computational evidence support pathogenicity (PhyloP, SIFT, Polyphen, LRT, MutationTaster, CADD)	Likely pathogenic
			DAVID	5	179248052	C	A	missense_variant	NM_003900:c.G115T:p.A39S		C	0.18	T	0	B	0.967128	N	0.841432	D														PS2 = de novo	PM2 = absent/extremely low frequency in controls	PP3 = multiple lines of computational evidence support pathogenicity (PhyloP, SIFT, Polyphen, LRT, MutationTaster, CADD)	Likely pathogenic
				5	179248051-179248052	GC	TA	stop_gained	c.115_116delinsTA(p.A39*)				N/A		N/A		N/A		N/A						0								PS2 = de novo	PM2 = absent/extremely low frequency in controls	PP3 = multiple lines of computational evidence support pathogenicity (PhyloP, SIFT, Polyphen, LRT, MutationTaster, CADD)	Likely pathogenic
51	UPF1	UPF1 regulator of nonsense transcripts homolog	DAVID	19	18966765	G	A	missense_variant	p.Ala537Thr/c.1609G>A,p.Ala526Thr/c.1576G>A		C	1	D	0.946	D	1	D	0.999979	D	0,		NA	NA	NA	0	26.2	1.14451				Het		PS2 = de novo	PM2 = absent/extremely low frequency in controls	PP3 = multiple lines of computational evidence support pathogenicity (PhyloP, SIFT, Polyphen, LRT, MutationTaster, CADD)	Likely pathogenic
			DAVID						NM_002911:c.C1577A:p.A526D		C	1	D	0.999	D	1	D	0.999997	D														PS2 = de novo	PM2 = absent/extremely low frequency in controls	PP3 = multiple lines of computational evidence support pathogenicity (PhyloP, SIFT, Polyphen, LRT, MutationTaster, CADD)	Likely pathogenic
				19	18966765-18966766	GC	AA	missense_variant	c.1576_1577delinsAA(p.A526N)				D		D										0								PS2 = de novo	PM2 = absent/extremely low frequency in controls	PP3 = multiple lines of computational evidence support pathogenicity (PhyloP, SIFT, Polyphen, LRT, MutationTaster, CADD)	Likely pathogenic
45	CACNB3	calcium channel, voltage-dependent, beta 3 subunit [Source	PANTHER	12	49221639	G	A	missense_variant	p.Arg430Gln/c.1289G>A,p.Arg444Gln/c.1331G>A,p.Arg470Gln/c.1409G>A,p.Arg471Gln/c.1412G>A,p.Arg458Gln/c.1373G>A	1	C	0.66	T	0.585	P	1	D	0.357	N	1,			NA	NA	6.56426e-05	21.8	23.4444				Het		PS2 = de novo	PM2 = absent/extremely low frequency in controls	PP3 = multiple lines of computational evidence support pathogenicity (PhyloP, SIFT, Polyphen, LRT, MutationTaster, CADD)	Likely pathogenic
45	SCN3A	sodium channel, voltage-gated, type III, alpha subunit [Source	Manual N of 1	2	166020196	A	G	missense_variant	p.Leu209Pro/c.626T>C											1,		NA	NA	NA	0	27.3	0.831275				Het		N/A
42	LRP2	low density lipoprotein receptor-related protein 2 [Source	Manual N of 1	2	170094756	C	A	missense_variant	p.Val1451Phe/c.4351G>T											0,	rs146289506,0.000799,	A=26/C=8574	A=1/C=4405	0.00207596	0.00202835	14.8	68.8091	Donnai-Barrow syndrome, 222448 (3)	Donnai-Barrow Syndrome		Het		N/A
42	LRP2	low density lipoprotein receptor-related protein 2 [Source	Manual N of 1	2	170003335	T	C	missense_variant	p.Asp4242Gly/c.12725A>G											5,	rs35942532,0.0001,	C=27/T=8573	C=1/T=4405	0.00215285	0.00164367	22.8	68.8091	Donnai-Barrow syndrome, 222448 (3)	Donnai-Barrow Syndrome		Het		N/A
