# Supplementary material for: Comprehensive whole genome sequence analyses yields novel genetic and structural insights for Intellectual Disability
Source: BMC Genomics. 2017 May 24;18:403. doi: 10.1186/s12864-017-3671-0 (PMC5442678; doi:10.1186/s12864-017-3671-0)
Supplement: Supplementary file 7 — Significantly enriched KEGG pathways for PDS burden in positive control cohort – Details for pathway enrichment analysis showing all KEGG pathways and burden of enrichment for each in the positive control cohort. (XLSX 15 kb) [file 12864_2017_3671_MOESM7_ESM.xlsx]

## Sheet: Sheet1
Table S5: Significantly enriched KEGG pathways for PDS burden in positive control cohort
pathway	num_targets	num_pathway_genes	num_intersect	fishers_et_p_val	genes
Metabolic pathways	640	1200	41	1.47076e-08	ADH1C,PIGN,UGT2B10,PNLIPRP2,HADHB,TREH,PLCD3,GBA3,B3GNT6,ACSL6,AK5,POLR1A,SPTLC3,NMNAT2,ACACA,HIBCH,COX10,PLCZ1,ALDH3A2,AGXT2,AGL,FUT2,SYNJ1,NANS,BCKDHA,GALNT3,GLYCTK,ATP6V1B1,P4HA2,NADK,PIK3C2G,ALLC,CPS1,CNDP1,ADH1A,GGT6,NME4,PYGL,ACSM1,CYP21A2,SMPD3
Olfactory transduction	640	405	23	3.34104e-09	OR4C3,OR2L8,OR1B1,OR4X1,CLCA4,OR11G2,OR5AR1,OR2T4,OR8K1,OR5K3,OR10X1,OR2B11,OR6C1,OR52E8,OR51Q1,OR51I2,OR4L1,OR52B4,OR1S1,GUCA1C,OR9K2,OR7G3,OR6C74
Neuroactive ligand-receptor interaction	640	275	9	0.00896	GRIA3,GABRR3,TAAR9,P2RX5,GRM7,SSTR3,ADRA2B,RXFP2,GRIN3B
HTLV-I infection	640	260	11	0.000542953	CDC27,MAP3K1,HLA-C,TBP,ITGB2,TP53INP1,HLA-A,HLA-DRA,HLA-DRB5,FZD1,ANAPC1
Focal adhesion	640	207	6	0.0492845	ILK,VEGFC,MYL7,LAMC1,ACTN3,LAMA5
Viral carcinogenesis	640	206	8	0.00502822	CREB3L1,HLA-C,TBP,HLA-A,ACTN3,CREB3L2,SCIN,UBR4
Epstein-Barr virus infection	640	202	7	0.0150694	MAP2K3,HLA-C,TBP,NCOR2,HLA-A,HLA-DRA,HLA-DRB5
Herpes simplex infection	640	185	7	0.00966366	HLA-C,TBP,OAS1,OAS2,HLA-A,HLA-DRA,HLA-DRB5
Influenza A	640	176	6	0.0252881	MAP2K3,OAS1,OAS2,HLA-DRA,HLA-DRB5,TMPRSS4
Phagosome	640	154	9	0.000165762	HLA-C,ITGB2,SFTPA2,HLA-A,HLA-DRA,NOX1,HLA-DRB5,ATP6V1B1,FCGR2C
Cell adhesion molecules (CAMs)	640	144	7	0.0025093	HLA-C,ITGB2,CLDN7,HLA-A,HLA-DRA,HLA-DRB5,CD34
Ubiquitin mediated proteolysis	640	137	5	0.0308198	CDC27,MAP3K1,UBE2NL,STUB1,ANAPC1
Thyroid hormone signaling pathway	640	119	7	0.000837951	PLCD3,BMP4,PLCZ1,NOTCH4,NCOR1,NCOA3,NOTCH2
Toxoplasmosis	640	119	5	0.0180734	MAP2K3,LAMC1,HLA-DRA,LAMA5,HLA-DRB5
Leukocyte transendothelial migration	640	118	5	0.0174919	MYL7,ITGB2,CLDN7,ACTN3,NOX1
Glutamatergic synapse	640	116	5	0.0163625	SLC38A3,GRIA3,GRM7,ITPR2,GRIN3B
Oocyte meiosis	640	110	6	0.00285212	CDC27,REC8,RPS6KA1,PLCZ1,ITPR2,ANAPC1
Rheumatoid arthritis	640	90	4	0.0277821	ITGB2,HLA-DRA,HLA-DRB5,ATP6V1B1
Insulin secretion	640	86	4	0.02401	CREB3L1,PCLO,CREB3L2,KCNN2
Phosphatidylinositol signaling system	640	81	5	0.00373844	PLCD3,PLCZ1,SYNJ1,ITPR2,PIK3C2G
Chemical carcinogenesis	640	80	4	0.0189606	ADH1C,UGT2B10,MGST3,ADH1A
Antigen processing and presentation	640	79	4	0.0181804	HLA-C,HLA-A,HLA-DRA,HLA-DRB5
Metabolism of xenobiotics by cytochrome P450	640	74	4	0.0146297	ADH1C,UGT2B10,MGST3,ADH1A
Leishmaniasis	640	73	4	0.0139754	ITGB2,HLA-DRA,HLA-DRB5,FCGR2C
Drug metabolism - cytochrome P450	640	68	4	0.0109836	ADH1C,UGT2B10,MGST3,ADH1A
Amphetamine addiction	640	68	4	0.0109843	CREB3L1,GRIA3,CREB3L2,GRIN3B
Retinol metabolism	640	64	3	0.0478106	ADH1C,UGT2B10,ADH1A
Inositol phosphate metabolism	640	61	4	0.00754174	PLCD3,PLCZ1,SYNJ1,PIK3C2G
Viral myocarditis	640	59	5	0.00091669	HLA-C,ITGB2,HLA-A,HLA-DRA,HLA-DRB5
Arginine and proline metabolism	640	59	4	0.00670822	ALDH3A2,P4HA2,CPS1,CNDP1
Starch and sucrose metabolism	640	56	5	0.000721522	UGT2B10,TREH,GBA3,AGL,PYGL
Staphylococcus aureus infection	640	56	4	0.00557668	ITGB2,HLA-DRA,HLA-DRB5,FCGR2C
Glycerolipid metabolism	640	55	3	0.0326938	PNLIPRP2,ALDH3A2,GLYCTK
Autoimmune thyroid disease	640	53	4	0.00458019	HLA-C,HLA-A,HLA-DRA,HLA-DRB5
Amyotrophic lateral sclerosis (ALS)	640	51	3	0.0269244	CASP12,MAP2K3,NEFH
Cocaine addiction	640	50	3	0.0255752	CREB3L1,CREB3L2,GRIN3B
Notch signaling pathway	640	48	7	2.38542e-06	MAML3,MAML2,NCOR2,NUMBL,NOTCH4,LFNG,NOTCH2
Fatty acid metabolism	640	48	3	0.022989	HADHB,ACSL6,ACACA
Amino sugar and nucleotide sugar metabolism	640	47	3	0.0217521	NANS,CHIA,CYB5R2
Type I diabetes mellitus	640	44	5	0.000232384	HLA-C,HLA-A,HLA-DRA,ICA1,HLA-DRB5
Fatty acid degradation	640	44	5	0.000232405	ADH1C,HADHB,ACSL6,ALDH3A2,ADH1A
Valine, leucine and isoleucine degradation	640	44	4	0.00232212	HADHB,HIBCH,ALDH3A2,BCKDHA
Graft-versus-host disease	640	42	4	0.00195275	HLA-C,HLA-A,HLA-DRA,HLA-DRB5
Nicotine addiction	640	40	3	0.0141413	GRIA3,GABRR3,GRIN3B
Allograft rejection	640	38	4	0.0013404	HLA-C,HLA-A,HLA-DRA,HLA-DRB5
Alanine, aspartate and glutamate metabolism	640	36	3	0.0106066	NIT2,AGXT2,CPS1
Propanoate metabolism	640	32	3	0.00764801	ACACA,HIBCH,ALDH3A2
beta-Alanine metabolism	640	30	3	0.00637829	HIBCH,ALDH3A2,CNDP1
Nicotinate and nicotinamide metabolism	640	28	2	0.0487917	NMNAT2,NADK
Histidine metabolism	640	28	2	0.0487969	ALDH3A2,CNDP1
Ascorbate and aldarate metabolism	640	27	2	0.0456859	UGT2B10,ALDH3A2
Dorso-ventral axis formation	640	24	3	0.00336347	FMN2,NOTCH4,NOTCH2
Nitrogen metabolism	640	17	2	0.019231	CA1,CPS1
Non-homologous end-joining	640	13	2	0.011404	PRKDC,MRE11A
Cyanoamino acid metabolism	640	7	2	0.00322885	GBA3,GGT6
