# Supplementary material for: Comprehensive whole genome sequence analyses yields novel genetic and structural insights for Intellectual Disability
Source: BMC Genomics. 2017 May 24;18:403. doi: 10.1186/s12864-017-3671-0 (PMC5442678; doi:10.1186/s12864-017-3671-0)
Supplement: Supplementary file 9 — CNV/SV/Indel Verification Summary – Table giving a list of all indels, CNVs and SVs (inversions and translocations), and details on their verification. (XLSX 15 kb) [file 12864_2017_3671_MOESM9_ESM.xlsx]

## Sheet: Sheet1
Table S7: CNV/SV/Indels Verification summary
Indels
Patient	Chr	Start	End	Type	Gene	# of PCR attempts	# of submissions	Final outcome
51	3	45817397	45817397	ins	SLC6A20	1	1	confirmed- inherited
51	5	74882864	74882864	del	POLK	1	1	confirmed- inherited
51	19	42753764	42753766	del	ERF	3	0	discard
51	10	100186986	100186986	ins	HPS1	1	1	confirmed- inherited
51	1	201617945	201617945	ins	NAV1	1	1	discard
51	3	124774665	124774665	ins	HEG1	3	2	no match to target
51	7	150783900	150783900	ins	AGAP3	3	2	no match to target
51	3	184966300	184966302	del	EHHADH	1	1	no mutation
51	1	149916630	149916632	del	OTUD7B	1	1	confirmed- inherited
51	13	79176323	79176323	ins	POU4F1	3	2	no match to target
51	7	150783918	150783918	ins	AGAP3	3	2	no match to target
42	11	68080215	68080217	del	LRP5	3	0	discard
51	20	33814577	33814585	del	MMP24	3	0	discard
43	11	6411931	6411942	del	SMPD1	1	1	confirmed - inherited
CNVs
Patient	Chr	Start	End	Type	Gene	# of PCR attempts	# of submissions	Final outcome
41	9	93175055	93180328	DEL00000245	LINC01508	3	2	not confirmed
41	X	64325499	64768762	3 copy gain	ZC3H12B, LAS1L	3 (both inversion and tandem scenarios)	2	no gain
51	1	243282650	243447500	1 copy loss	CEP170, SDCCAG8	4	2	confirmed- loss exists
Inversion
Patient	Chr1	Location	Chr2	Location	Type	Gene	# of PCR attempts	# of submissions	Final outcome
51	11	57963097-57967348	11	78368962-78369024	Inversion	ODZ4/TNEM4	4	0	discard
Translocations
Patient	Chr1	Location	Chr2	Location	Type	Gene(s)		# of PCR attempts	# of submissions	Final outcome
41	6	28863609	CHR2=1	END=38432796	TRA00000274			1	1	no match to target
41	19	11422015	CHR2=1	END=38241405	TRA00002223			1	1	no match to target
51	2	225020555	X	92696685	translocation	NA	NA	3	2	confirmed- inherited
51	6	113723082	14	25434547	translocation	NA	STXBP6	3	0	N/A
51	7	111053754	12	108203259	translocation	IMMP2L	NA	1	1	no match to target
51	1	109846791	7	24591125	translocation	MYBPHL	NA	1	2	no match to target
51	11	61841813	14	81786774	translocation	NA	STON2	1	1	no match to target
41	1	38241383	19	11422016	translocation	NA	TSPAN16	1	1	no match to target
51	11	37429211	17	10138717	translocation	NA	NA	1	1	no match to target
51	2	153997625	17	74377421	translocation	NA	SPHK1	3	2	no match to target
Red text	Confirmed de novo
Blue text	Confirmed inherited
Green text	Called by two separate algorithms
